# Supplementary material for: Composition, Color Stability and Antioxidant Properties of Betalain-Based Extracts from Bracts of Bougainvillea
Source: Molecules. 2022 Aug 11;27(16):5120. doi: 10.3390/molecules27165120 (PMC9412980; doi:10.3390/molecules27165120)
Supplement: Supplementary file 1 [file molecules-27-05120-s001.zip]

Archive with 1 entries (1 files):
- molecules-1833320-supplementary.pdf
